# Supplementary material for: CTG-Net: Cross-task guided network for breast ultrasound diagnosis
Source: PLoS One. 2022 Aug 11;17(8):e0271106. doi: 10.1371/journal.pone.0271106 (PMC9371312; doi:10.1371/journal.pone.0271106)
Supplement: S1 Code — This file includes the implementation code of CTG-Net, training and testing details, datasets acquisition information. (ZIP) [file pone.0271106.s001.zip]

Archive with 7 entries (7 files):
- S1_Code/CTGNet.py
- S1_Code/data_access.txt
- S1_Code/get_dataset.py
- S1_Code/README.txt
- S1_Code/The MIT License.txt
- S1_Code/train_CTGNet.py
- S1_Code/utils.py
