# Supplementary material for: CTG-Net: Cross-task guided network for breast ultrasound diagnosis
Source: PLoS One. 2022 Aug 11;17(8):e0271106. doi: 10.1371/journal.pone.0271106 (PMC9371312; doi:10.1371/journal.pone.0271106)
Supplement: S1 Code — This file includes the implementation code of CTG-Net, training and testing details, datasets acquisition information. (ZIP) [file pone.0271106.s001.zip › S1_Code/CTGNet.py]

import torch.nn.functional as F
import torch.utils.data
import torch
from torchvision import models
import torch.nn as nn

class conv_block(nn.Module):
    def __init__(self, in_ch, out_ch):
        super(conv_block, self).__init__()

        self.conv = nn.Sequential(
            nn.Conv2d(in_ch, out_ch, kernel_size=3, stride=1, padding=1, bias=True),
            nn.BatchNorm2d(out_ch),
            nn.ReLU(inplace=True),
            nn.Conv2d(out_ch, out_ch, kernel_size=3, stride=1, padding=1, bias=True),
            nn.BatchNorm2d(out_ch),
            nn.ReLU(inplace=True))

    def forward(self, x):
        x = self.conv(x)
        return x
class up_conv(nn.Module):
    def __init__(self, in_ch, out_ch):
        super(up_conv, self).__init__()
        self.up = nn.Sequential(
            nn.Upsample(scale_factor=2),
            nn.Conv2d(in_ch, out_ch, kernel_size=3, stride=1, padding=1, bias=True),
            nn.BatchNorm2d(out_ch),
            nn.ReLU(inplace=True)
        )
    def forward(self, x):
        x = self.up(x)
        return x

class DilationBlock(nn.Module):
    def __init__(self, in_channels, out_channels):
        super(DilationBlock, self).__init__()
        self.conv1 = nn.Sequential(
            nn.Conv2d(in_channels, out_channels, kernel_size=(3, 3), stride=(1, 1), dilation=1, padding=(1, 1)),
            nn.ReLU())
        self.conv2 = nn.Sequential(
            nn.Conv2d(out_channels, out_channels, kernel_size=(3, 3), stride=(1, 1), dilation=2, padding=(2, 2)),
            nn.ReLU())
        self.conv3 = nn.Sequential(
            nn.Conv2d(out_channels, out_channels, kernel_size=(3, 3), stride=(1, 1), dilation=4, padding=(4, 4)),
            nn.ReLU())
        self.conv4 = nn.Sequential(
            nn.Conv2d(out_channels, out_channels, kernel_size=(3, 3), stride=(1, 1), dilation=8, padding=(8, 8)),
            nn.ReLU())
        self.conv5 = nn.Sequential(
            nn.Conv2d(out_channels, out_channels, kernel_size=(3, 3), stride=(1, 1), dilation=16, padding=(16, 16)),
            nn.ReLU())

    def forward(self, x):
        conv1_output = self.conv1(x)
        conv2_output = self.conv2(conv1_output)
        conv3_output = self.conv3(conv2_output)
        conv4_output = self.conv4(conv3_output)
        conv5_output = self.conv5(conv4_output)
        output = conv1_output + conv2_output + conv3_output + conv4_output + conv5_output
        return output

class MammaryAttentionModule(nn.Module):
    def __init__(self, in_channels):
        super().__init__()
        self.query_conv = nn.Conv2d(
            in_channels, in_channels // 8, kernel_size=1)
        self.key_conv = nn.Conv2d(in_channels, in_channels // 8, kernel_size=1)
        self.value_conv = nn.Conv2d(in_channels, in_channels, kernel_size=1)
        self.gamma = nn.Parameter(torch.zeros(1))

        self.softmax = nn.Softmax(dim=-1)

    def forward(self, x,mams):
        """
        inputs :
            x : feature maps. (N, C, H, W)
        outputs :
            feature maps weighted by attention along spatial dimensions
        """
        N, C, H, W = x.shape
        # patchs_cuda = torch.FloatTensor().cuda()
        # for i in range(0, N):
        #     mam = torch.squeeze(mams).cpu().numpy()
        #     mam = np.resize(mam[i,:,:],[H,W])
        #     mam = torch.from_numpy(mam)
        #     img_variable = torch.autograd.Variable(mam.unsqueeze(0).cuda())
        #     patchs_cuda = torch.cat((patchs_cuda, img_variable), 0)
        mam_new = mams
        query = self.query_conv(x).view( N, -1, H*W).permute(0, 2, 1)  # (N, H*W, C')[2, 784, 64]
        key = self.key_conv(x).view(N, -1, H*W)  # (N, C', H*W)[2, 64, 784]

        # mam = torch.rand(2,28,28)
        mam_query = mam_new.view(N,H * W ,-1).repeat(1,1,64)
        akg_query = torch.mul(query, mam_query)

        mam_key = mam_new.view(N,-1,H * W ).repeat(1,64,1)
        akg_key = torch.mul(key, mam_key)

        # caluculate correlation
        correlation = torch.bmm(akg_query, akg_key)    # (N, H*W, H*W)
        # spatial normalize
        attention = self.softmax(correlation) # [2, 784, 784]

        value = self.value_conv(x).view(N, -1, H*W)    # (N, C, H*W) [2, 512, 784]
        out = torch.bmm(value, attention.permute(0, 2, 1)) #[2, 512, 784]

        out = out.view(N, C, H, W)
        out = self.gamma*out + x
        return out

class CategorySelectionAttention(nn.Module):

    def __init__(self,
                 in_channels=512,
                 out_channels=64):
        super(CategorySelectionAttention, self).__init__()
        self.out_channels = out_channels
        self.conv0 = nn.Sequential(nn.Conv2d(in_channels, out_channels, 1),
                                nn.BatchNorm2d(out_channels),
                                nn.ReLU(True),
                                nn.Dropout2d(0.2, False),
                                nn.Conv2d(out_channels, out_channels, 1),
                                nn.BatchNorm2d(out_channels),
                                nn.ReLU(True),
                                nn.Dropout2d(0.1, False),
                                )
        self.conv1 = nn.Sequential(nn.Conv2d(in_channels, out_channels, 1),
                                   nn.BatchNorm2d(out_channels),
                                   nn.ReLU(True),
                                   nn.Conv2d(out_channels, out_channels, 1)
                                   )

    def forward(self, x, gloabl_fea, category_score):
        batch,c,h,w = x.shape
        classes_num, c = gloabl_fea.size(0), gloabl_fea.size(1)

        gloabl_fea = gloabl_fea.view(classes_num, c, 1, 1)
        gloabl_fea = self.conv1(gloabl_fea).view(classes_num, self.out_channels)

        category_score = torch.softmax(category_score, dim=1)
        # category = torch.sigmoid(category)
        b = category_score.size(0)

        # background feature vector
        bg_gloabl_fea = gloabl_fea[0]
        bg_gloabl_fea = bg_gloabl_fea.repeat(b, 1, 1)

        # Use the score to reweight the foreground feature vector (lesion)
        fg_gloabl_fea = category_score[:, 1:].view(b, classes_num - 1, 1) * gloabl_fea[1:]
        gloabl_fea = torch.cat((bg_gloabl_fea, fg_gloabl_fea), dim=1)
        global_fea_reweight = gloabl_fea / (1e-8 + gloabl_fea.norm(dim=1, keepdim=True))

        # '~~ reshape the features ~~~~~~~~~'
        feats = self.conv0(x)
        feats = feats.view(b, self.out_channels, -1).permute(0, 2, 1)

        #'~~~~~~~~~calculate the attention map ~~~~~~~~~~~~~~~'
        attention = torch.bmm(global_fea_reweight, feats.permute(0, 2, 1))  #[3, 2, 784]
        attention = attention.view(b,2,h,w)

        # '~~~~~~~~~calculate the new features ~~~~~~~~~~~~~~~'
        feats_bg = torch.mul(x,torch.unsqueeze(attention[:,0,:,:],1))
        feats_fg = torch.mul(x, torch.unsqueeze(attention[:, 1, :, :], 1))
        feats_clatt = feats_bg + feats_fg

        #~~~~~~~~~~~~~~~~~~~~~~~~~~~~~~~~~~~~~~~~~~~~~~~~~~~~~~~~~~~~~~~~~~~

        return feats_clatt

class CTGNet(nn.Module):

    def __init__(self,pretrained=True):
        super(CTGNet, self).__init__()

        self.n_classes = 3
        self.pool = nn.MaxPool2d(2, 2)
        self.encoder = models.vgg16(pretrained=pretrained).features
        self.relu = nn.ReLU(inplace=True)

        self.Maxpool1 = nn.MaxPool2d(kernel_size=2, stride=2)
        self.Maxpool2 = nn.MaxPool2d(kernel_size=2, stride=2)
        self.Maxpool3 = nn.MaxPool2d(kernel_size=2, stride=2)
        self.Maxpool4 = nn.MaxPool2d(kernel_size=2, stride=2)

        self.Conv1 = nn.Sequential(
            self.encoder[0], self.relu, self.encoder[2], self.relu
        )

        self.Conv2 = nn.Sequential(
            self.encoder[5], self.relu, self.encoder[7], self.relu
        )

        self.Conv3 = nn.Sequential(
            self.encoder[10],
            self.relu,
            self.encoder[12],
            self.relu,
            self.encoder[14],
            self.relu,
        )

        self.Conv4 = nn.Sequential(
            self.encoder[17],
            self.relu,
            self.encoder[19],
            self.relu,
            self.encoder[21],
            self.relu,
        )

        self.Conv5 = nn.Sequential(
            self.encoder[24],
            self.relu,
            self.encoder[26],
            self.relu,
            self.encoder[28],
            self.relu,
        )

        self.diconv = DilationBlock(512, 512)

        C = [512,256,128,64,32]
        self.Up5 = up_conv(in_ch=C[0], out_ch=C[1])
        self.Up_conv5 = conv_block(in_ch=C[1], out_ch=C[1])

        self.Up4 = up_conv(in_ch=C[1], out_ch=C[2])
        self.Up_conv4 = conv_block(in_ch=C[2], out_ch=C[2])

        self.Up3 = up_conv(in_ch=C[2], out_ch=C[3])
        self.Up_conv3 = conv_block(in_ch=C[3], out_ch=C[3])

        self.Up2 = up_conv(in_ch=C[3], out_ch=C[4])
        self.Up_conv2 = conv_block(in_ch=C[4], out_ch=C[4])
        # self.Conv = nn.Conv2d(64, output_ch, kernel_size=1, stride=1, padding=0)
        self.Conv = nn.Conv2d(C[4], self.n_classes, kernel_size=1)

        # mammary attention layer
        inter_channel = 512
        self.mam = MammaryAttentionModule(512)
        self.conv2mam = nn.Sequential(
            nn.Conv2d(inter_channel, inter_channel, 3, padding=1, bias=False),
            nn.BatchNorm2d(inter_channel),
            nn.ReLU())
        self.mam2conv = nn.Sequential(
            nn.Conv2d(inter_channel, inter_channel, 3, padding=1, bias=False),
            nn.BatchNorm2d(inter_channel),
            nn.ReLU())
        ## -------------Classification Module-------------
        self.Sigmoid = nn.Sigmoid()
        self.avgpool = nn.AdaptiveAvgPool2d((1, 1))
        self.fusion_fc = nn.Linear(512, 2)
        self.Softmax = nn.Softmax(-1)
        ## -------------Segemntation Module-------------
        # Category Selection attention layer
        self.csa = CategorySelectionAttention(512, 64)
        self.conv2csa = nn.Sequential(
            nn.Conv2d(inter_channel, inter_channel, 3, padding=1, bias=False),
            nn.BatchNorm2d(inter_channel),
            nn.ReLU())

        self.upsample_sub_x2 = nn.UpsamplingBilinear2d(scale_factor=2)
        self.upsample_sub_x4 = nn.UpsamplingBilinear2d(scale_factor=4)
        ######## 2
        self.FUp5 = up_conv(in_ch=1024, out_ch=512)
        self.FUp_conv5 = conv_block(in_ch=512, out_ch=512)
        self.FUp4 = up_conv(in_ch=512, out_ch=256)
        self.FUp_conv4 = conv_block(in_ch=256, out_ch=256)
        self.FUp3 = up_conv(in_ch=256, out_ch=128)
        self.FUp_conv3 = conv_block(in_ch=128, out_ch=128)
        self.FUp2 = up_conv(in_ch=128, out_ch=64)
        self.FUp_conv2 = conv_block(in_ch=64, out_ch=64)
        self.FConv = nn.Conv2d(64, 2, kernel_size=1)


    def forward(self, x):
        #vgg16 layer
        e1 = self.Conv1(x)
        e2 = self.Maxpool1(e1)
        e2 = self.Conv2(e2)
        e3 = self.Maxpool2(e2)
        e3 = self.Conv3(e3)
        e4 = self.Maxpool3(e3)
        e4 = self.Conv4(e4)
        e5 = self.Maxpool4(e4)
        e5 = self.Conv5(e5)  
        diconv = self.diconv(e5)

        d5 = self.Up5(diconv)  
        d5 = self.Up_conv5(d5)
        d4 = self.Up4(d5)
        d4 = self.Up_conv4(d4)
        d3 = self.Up3(d4)
        d3 = self.Up_conv3(d3)
        d2 = self.Up2(d3)
        d2 = self.Up_conv2(d2)
        coarse_out = self.Conv(d2)

        coarse_ = F.interpolate(coarse_out, size=(14, 14), mode="bilinear", align_corners=False)
        probs = torch.softmax(coarse_, dim=1)
        masks_pred = torch.argmax(probs, dim=1)

        ## mammary gland map #
        mam_out = self.conv2mam(diconv) 
        #train
        device = torch.device('cuda' if torch.cuda.is_available() else 'cpu')
        _pred = (masks_pred).cpu().to(torch.float32).to(device)

        mam_out = self.mam(mam_out,_pred) 
        mam_out = self.mam2conv(mam_out) 
        # fusion classification #
        feat_cls_coaseg = torch.mul(torch.unsqueeze(_pred,1),diconv) 
        feat_cls_mamatt = torch.mul(mam_out, diconv)

        ## sum
        cls_feats = feat_cls_coaseg + feat_cls_mamatt + diconv
        cls_fea_ap = self.avgpool(cls_feats)

        fusion_cls_out = torch.flatten(cls_fea_ap, 1)

        fusion_cls_out =((self.fusion_fc(fusion_cls_out)))
        fusion_cls_out = self.Softmax(fusion_cls_out)

        # fusion segmentation #
        csa_out = self.conv2csa(diconv) 

        camatt_out = self.csa(csa_out,self.fusion_fc.weight.detach(),fusion_cls_out.detach()) 
        ####### 2
        feats_sum = torch.cat((camatt_out, mam_out), 1)  
        f5 = self.FUp5(feats_sum)  
        f5 = self.FUp_conv5(f5) 
        f4 = self.FUp4(f5)
        f4 = self.FUp_conv4(f4) 
        f3 = self.FUp3(f4)
        f3 = self.FUp_conv3(f3) 
        f2 = self.FUp2(f3)
        f2 = self.FUp_conv2(f2) 
        fusion_out = self.FConv(f2)

        return coarse_out, fusion_out, fusion_cls_out
