# Supplementary material for: CTG-Net: Cross-task guided network for breast ultrasound diagnosis
Source: PLoS One. 2022 Aug 11;17(8):e0271106. doi: 10.1371/journal.pone.0271106 (PMC9371312; doi:10.1371/journal.pone.0271106)
Supplement: S1 Code — This file includes the implementation code of CTG-Net, training and testing details, datasets acquisition information. (ZIP) [file pone.0271106.s001.zip › S1_Code/data_access.txt]

(1) {UDIAT dataset.} Yap MH, Pons G, et al. Automated breast ultrasound lesions detection using convolutional neural networks. 
IEEE Journal of Biomedical and Health Informatics 22.4 (2017): 1218-1226. 
DOI: 10.1109/JBHI.2017.2731873  for providing us the UDIAT dataset.
https://doi.org/10.1109/JBHI.2017.2731873.

(2) {BUSI dataset.} Al-Dhabyani W, Gomaa M, Khaled H, Fahmy A. 
Dataset of breast ultrasound images. Data in Brief. 2020 Feb;28:104863. 
DOI: 10.1016/j.dib.2019.104863  for providing us the BUSI dataset.
https://doi.org/10.1016/j.dib.2019.104863.
