# Supplementary material for: CTG-Net: Cross-task guided network for breast ultrasound diagnosis
Source: PLoS One. 2022 Aug 11;17(8):e0271106. doi: 10.1371/journal.pone.0271106 (PMC9371312; doi:10.1371/journal.pone.0271106)
Supplement: S1 Code — This file includes the implementation code of CTG-Net, training and testing details, datasets acquisition information. (ZIP) [file pone.0271106.s001.zip › S1_Code/get_dataset.py]

from utils import *
import glob
import os
import warnings
warnings.filterwarnings('ignore')
from torchvision import transforms
import torch.utils.data as Data
import cv2

imgsize = 224
class traindataset(Data.Dataset):
    def __len__(self):
        return len(self._img_frames)

    def __init__(self, image_frames, mask_frames,mam_frames,transform=None,target_transform=None):
        super(traindataset, self).__init__()
        self._img_frames = image_frames
        self._mask_frames = mask_frames
        self._mam_frames = mam_frames

    def mask_to_class(self, mask):
        for k in self.mapping:
            mask[mask == k] = self.mapping[k]
        return mask


    def __getitem__(self, index):
        img_path = self._img_frames[index]
        mask_path = self._mask_frames[index]
        mam_path = self._mam_frames[index]
        # img = cv2.imread(img_path,cv2.IMREAD_GRAYSCALE)
        img = cv2.imread(img_path)

        mask = cv2.imread(mask_path, cv2.IMREAD_GRAYSCALE)
        mam = cv2.imread(mam_path, cv2.IMREAD_GRAYSCALE)
        #print(mask_path.split('/'))
        ID = mask_path.split('/')[-4]
        # ID = mask_path.split('/')[6]
        name = img_path.split('\\')[-1].split('.')[0]

        Transform_image = transforms.Compose([
            transforms.ToPILImage(),
            # transforms.RandomAffine(degrees=90, shear=5.729578),
            # transforms.RandomVerticalFlip(p=0.5),
            # transforms.RandomHorizontalFlip(p=0.5),
            # transforms.Grayscale(),
            transforms.Resize((imgsize,imgsize)),
            transforms.ToTensor(),
            transforms.Normalize([0.5], [0.5])])

        Transform_mask = transforms.Compose([
            transforms.ToPILImage(),
            # transforms.RandomAffine(degrees=90, shear=5.729578),
            # transforms.RandomVerticalFlip(p=0.5),
            # transforms.RandomHorizontalFlip(p=0.5),
            transforms.Resize((imgsize,imgsize)),
            transforms.ToTensor()])
        Transform_mam = transforms.Compose([
            transforms.ToPILImage(),
            # transforms.RandomAffine(degrees=90, shear=5.729578),
            # transforms.RandomVerticalFlip(p=0.5),
            # transforms.RandomHorizontalFlip(p=0.5),
            transforms.Resize((224,224)),
            transforms.ToTensor()])
        im = Transform_image(img)
        # print(im.shape)
        mask = Transform_mask(mask)
        mam = Transform_mam(mam)

        if ID == 'benign':
            label = 0
        # label = 0
        if ID == 'malignant':
            label = 1
        multiclsmask = self.mask_to_class(mask + mam)

        return im, multiclsmask,mask,label ,name  

class validdataset(Data.Dataset):
    def __len__(self):
        return len(self._img_frames)

    def __init__(self, image_frames, mask_frames,mam_frames, transform=None,target_transform=None):
        super(validdataset, self).__init__()
        self._img_frames = image_frames
        self._mask_frames = mask_frames
        self._mam_frames = mam_frames
        self.mapping = {
            85: 0,
            170: 1,
            255: 2
        }

    def mask_to_class(self, mask):
        for k in self.mapping:
            mask[mask==k] = self.mapping[k]
        return mask
    def __getitem__(self, index):
        img_path = self._img_frames[index]
        mask_path = self._mask_frames[index]
        mam_path = self._mam_frames[index]
        img = cv2.imread(img_path)
        # img = cv2.imread(img_path)

        # img = cv2.merge(([img, img,img]))

        mask = cv2.imread(mask_path, cv2.IMREAD_GRAYSCALE)
        mam = cv2.imread(mam_path, cv2.IMREAD_GRAYSCALE)
        # ID = mask_path.split('/')[6]
        ID = mask_path.split('/')[-4]
        # mask = cv2.imread(mask_path)
        # img = cv2.imread(img_path)
        # mask = cv2.imread(mask_path)
        Transform_image = transforms.Compose([
            transforms.ToPILImage(),
            # transforms.CenterCrop([200,280]),
            # transforms.Grayscale(),
            # transforms.RandomHorizontalFlip(p=1),
            transforms.Resize((imgsize,imgsize)),
            transforms.ToTensor(),
            transforms.Normalize([0.5], [0.5])])

        Transform_mask = transforms.Compose([
            transforms.ToPILImage(),
            # transforms.Grayscale(),
            # transforms.RandomHorizontalFlip(p=0.8),
            transforms.Resize((imgsize,imgsize)),
            transforms.ToTensor()])
        Transform_mam = transforms.Compose([
            transforms.ToPILImage(),
            # transforms.RandomAffine(degrees=90),
            # transforms.RandomVerticalFlip(p=0.5),
            # transforms.RandomHorizontalFlip(p=0.5),
            transforms.Resize((224,224)),
            transforms.ToTensor()])
        img = Transform_image(img)
        # print(img.shape)
        mask = Transform_mask(mask)
        mam = Transform_mam(mam)
        # mask = make_one_hot1(mask)
        # print(mask.shape)
        name = img_path.split('\\')[-1].split('.')[0]
        if ID == 'benign':
            label = 0
        # label = 0
        if ID == 'malignant':
            label = 1

        multiclsmask = self.mask_to_class(mask + mam)

        return img, multiclsmask,mask,label,name 


class MyDataLoader(object):
    def __init__(self, train_image_path, train_mask_path,train_mam_path,valid_image_path, valid_mask_path,valid_mam_path,transform=None,target_transform=None):
        train_img_frames = train_image_path
        train_mask_frames = train_mask_path
        valid_img_frames = valid_image_path
        valid_mask_frames = valid_mask_path
        train_mam_frames = train_mam_path
        valid_mam_frames = valid_mam_path
        # valid_img_frames = sorted(glob(os.path.join(valid_image_path, "*")))
        # valid_mask_frames = sorted(glob(os.path.join(valid_mask_path, "*")))


        self._train_dataset = traindataset(train_img_frames, train_mask_frames,train_mam_frames)
        self._val_dataset = validdataset(valid_img_frames, valid_mask_frames,valid_mam_frames)


    def get_train_dataloader(self, batch_size=4, shuffle=True, num_works=4):
        return Data.DataLoader(self._train_dataset, batch_size=batch_size, shuffle=shuffle, num_workers=num_works)

    def get_val_dataloader(self, batch_size=4, shuffle=False,num_works=4):
        return Data.DataLoader(self._val_dataset, batch_size=batch_size,shuffle=shuffle, num_workers=num_works)


# for private dataset
def get_datasetprivate(test_fold,batch_size_train):

    imgpath = r'./privatedata/img'
    gtpath = r'./privatedata/gt'
    mampath = r'./privatedata/mammary'
    img_path = os.listdir(imgpath)
    imgs = sorted(glob.glob(imgpath+'/'+img_path[0]+'/*'))

    gt_path = os.listdir(gtpath)
    # gts = sorted(glob.glob(gtpath+'/'+gt_path[0]+'/*'))

    trainimg_list = []
    traingt_list = []
    trainmam_list = []
    validimg_list = []
    validgt_list = []
    validmam_list = []
    testimg_list = []
    testgt_list =[]
    testmam_list =[]
    val_patient = ['22', '31', '77']
    if test_fold == 'f1':
        print('Fold1 testing')
        test_patient = ['49', '15', '34', '8', ]
    if test_fold == 'f2':
        print('Fold2 testing')
        test_patient = ['19', '32', '26', '16']
    if test_fold == 'f3':
        print('Fold3 testing')
        test_patient = ['50', '29', '9', '11']
    if test_fold == 'f4':
        print('Fold4 testing')
        test_patient = ['51', '47', '20', '13']
    if test_fold == 'f5':
        print('Fold5 testing')
        test_patient = ['48', '21', '10', '33']
    train_patient = set(img_path) - (set(val_patient)) - set(test_patient)

    for file in train_patient:
        imgs = sorted(glob.glob(imgpath + '/' + file + '/*'))
        trainimg_list += imgs
        gts = sorted(glob.glob(gtpath + '/' + file + '/*'))
        traingt_list += gts
        mams = sorted(glob.glob(mampath + '/' + file + '/*'))
        trainmam_list += mams
    for file in val_patient:
        imgs = sorted(glob.glob(imgpath + '/' + file + '/*'))
        validimg_list += imgs
        gts = sorted(glob.glob(gtpath + '/' + file + '/*'))
        validgt_list += gts
        mams = sorted(glob.glob(mampath + '/' + file + '/*'))
        validmam_list += mams
    for file in test_patient:
        imgs = sorted(glob.glob(imgpath + '/' + file + '/*'))
        testimg_list += imgs
        gts = sorted(glob.glob(gtpath + '/' + file + '/*'))
        testgt_list += gts
        mams = sorted(glob.glob(mampath + '/' + file + '/*'))
        testmam_list += mams

    dataloader = MyDataLoader(
        train_image_path=trainimg_list,
        train_mask_path=traingt_list,
        train_mam_path=trainmam_list,
        valid_image_path=validimg_list,
        valid_mask_path=validgt_list,
        valid_mam_path=validmam_list
    )
    train_loader = dataloader.get_train_dataloader(batch_size=batch_size_train, shuffle=True, num_works=0)
    valid_loader = dataloader.get_val_dataloader(batch_size=1, shuffle=False, num_works=0)

    testdataloader = MyDataLoader(
        train_image_path=testimg_list,
        train_mask_path=testgt_list,
        train_mam_path=testmam_list,
        valid_image_path=testimg_list,
        valid_mask_path=testgt_list,
        valid_mam_path=testmam_list
    )
    test_loader = testdataloader.get_val_dataloader(batch_size=1, shuffle=False, num_works=0)
    print("---")
    print("train images: ", len(trainimg_list))
    print("train labels: ", len(traingt_list))
    print("valid images: ", len(validimg_list))
    print("valid labels: ", len(validgt_list))
    print("---")
    return train_loader,valid_loader,test_loader,len(trainimg_list),len(validimg_list),testimg_list,testgt_list

# for public dataset
def get_datasetpublic163(test_fold,batch_size_train):

    validimg_path = r'D:\publicdata'
    validgt_path = r'D:\publicdata'
    validmam_path = r'D:\publicdata'

    trainimg_list = []
    traingt_list = []
    trainmam_list = []
    validimg_list = []
    validgt_list = []
    validmam_list = []

    train_patient = ['/163/benign/'+ test_fold +'/train', '/163/malignant/'+ test_fold +'/train']
    val_patient = ['/163/benign/'+ test_fold +'/valid', '/163/malignant/'+ test_fold +'/valid']


    for file in train_patient:  
        #print(validimg_path + file + '/img')
        imgs = sorted(glob.glob(validimg_path + file + '/img' + '/*.png'))
        trainimg_list += imgs
        gts = sorted(glob.glob(validgt_path + file +'/gt' + '/*.png'))
        traingt_list += gts
        mams = sorted(glob.glob(validmam_path+ file + '/mammary' +'/*.png'))
        trainmam_list += mams

    for file in val_patient:  
        imgs = sorted(glob.glob(validimg_path + file + '/img' + '/*.png'))
        validimg_list += imgs
        gts = sorted(glob.glob(validgt_path + file +'/gt' + '/*.png'))
        validgt_list += gts
        mams = sorted(glob.glob(validmam_path+ file  + '/mammary' +'/*.png'))
        validmam_list += mams

    dataloader = MyDataLoader(
        train_image_path=trainimg_list,
        train_mask_path=traingt_list,
        train_mam_path=trainmam_list,
        valid_image_path=validimg_list,
        valid_mask_path=validgt_list,
        valid_mam_path=validmam_list
    )
    train_loader = dataloader.get_train_dataloader(batch_size=batch_size_train, shuffle=True, num_works=0)
    valid_loader = dataloader.get_val_dataloader(batch_size=1, shuffle=False, num_works=0)

    print("---")
    print("train images: ", len(trainimg_list))
    print("train labels: ", len(traingt_list))
    print("valid images: ", len(validimg_list))
    print("valid labels: ", len(validgt_list))
    print("---")
    return train_loader, valid_loader,valid_loader, len(trainimg_list), len(validimg_list),validimg_list,validgt_list


def get_datasetpublic780(test_fold, batch_size_train):
    validimg_path = r'D:\publicdata'
    validgt_path = r'D:\publicdata'
    validmam_path = r'D:\publicdata'

    trainimg_list = []
    traingt_list = []
    trainmam_list = []
    validimg_list = []
    validgt_list = []
    validmam_list = []
    train_patient = ['/780/benign/'+ test_fold +'/train', '/780/malignant/'+ test_fold +'/train']
    val_patient = ['/780/benign/'+ test_fold +'/valid', '/780/malignant/'+ test_fold +'/valid']

    for file in train_patient:

        imgs = sorted(glob.glob(validimg_path + file + '/img' + '/*.png'))
        trainimg_list += imgs
        gts = sorted(glob.glob(validgt_path + file + '/gt' + '/*.png'))
        traingt_list += gts
        mams = sorted(glob.glob(validmam_path + file + '/mammary' + '/*.png'))
        trainmam_list += mams

    for file in val_patient:
        imgs = sorted(glob.glob(validimg_path + file + '/img' + '/*.png'))
        validimg_list += imgs
        gts = sorted(glob.glob(validgt_path + file + '/gt' + '/*.png'))
        validgt_list += gts
        mams = sorted(glob.glob(validmam_path + file + '/mammary' + '/*.png'))
        validmam_list += mams


    dataloader = MyDataLoader(
        train_image_path=trainimg_list,
        train_mask_path=traingt_list,
        train_mam_path=trainmam_list,
        valid_image_path=validimg_list,
        valid_mask_path=validgt_list,
        valid_mam_path=validmam_list
    )
    train_loader = dataloader.get_train_dataloader(batch_size=batch_size_train, shuffle=True, num_works=0)
    valid_loader = dataloader.get_val_dataloader(batch_size=1, shuffle=False, num_works=0)

    print("---")
    print("train images: ", len(trainimg_list))
    print("train labels: ", len(traingt_list))
    print("valid images: ", len(validimg_list))
    print("valid labels: ", len(validgt_list))
    print("---")
    return train_loader, valid_loader,valid_loader, len(trainimg_list), len(validimg_list),validimg_list,validgt_list
