# Supplementary material for: CTG-Net: Cross-task guided network for breast ultrasound diagnosis
Source: PLoS One. 2022 Aug 11;17(8):e0271106. doi: 10.1371/journal.pone.0271106 (PMC9371312; doi:10.1371/journal.pone.0271106)
Supplement: S1 Code — This file includes the implementation code of CTG-Net, training and testing details, datasets acquisition information. (ZIP) [file pone.0271106.s001.zip › S1_Code/README.txt]

Background:
This program is designed to automatically detect lesions such as masses by analyzing breast ultrasound image data using a deep neural network. 
The program simultaneously determines the presence or absence of a lesion (classification) and identifies the location and size of the lesion (segmentation).

Data Availability: 
Training and validation dataset:

Images are organized in the following folder structure:
Dataset
    benign
        train
            img
            gt
            mammary
        valid
            img
            gt
            mammary
    malignant
        train
            img
            gt
            mammary
        valid
            img
            gt
            mammary

Pre-requirements
The codebase is tested on the following setting:
Python>=3.6
PyTorch>=1.6.0
torchvision>=0.7
sklearn, cv2, numpy, glob, matplotlib, math, pandas, os.

For training and evaluation
To run train_CTGNet.py.

Reference:
Kaiwen Yang, Aiga Suzuki, Jiaxing Ye, Hirokazu Nosato, Ayumi Izumori, Hidenori Sakanashi. 
CTG-Net: Cross-task guided network for breast ultrasound diagnosis (submitted to PLOS ONE) 
