# Supplementary material for: CTG-Net: Cross-task guided network for breast ultrasound diagnosis
Source: PLoS One. 2022 Aug 11;17(8):e0271106. doi: 10.1371/journal.pone.0271106 (PMC9371312; doi:10.1371/journal.pone.0271106)
Supplement: S1 Code — This file includes the implementation code of CTG-Net, training and testing details, datasets acquisition information. (ZIP) [file pone.0271106.s001.zip › S1_Code/train_CTGNet.py]

import torch
from torchvision import transforms
import torch.optim as optim

from utils import *
from get_dataset import *
from CTGNet import CTGNet
import pandas as pd
from sklearn.metrics import confusion_matrix,roc_auc_score,precision_score,accuracy_score,recall_score,f1_score,classification_report
import math
import numpy as np
np.set_printoptions(threshold=np.inf)
torch.set_printoptions(profile="full")
import os
import warnings
warnings.filterwarnings('ignore')
os.environ["KMP_DUPLICATE_LIB_OK"]  =  "TRUE"

smooth = 1e-5
# ------- 1. set the training parameters and k-fold dataset --------
test_fold = 'f3'
trainbatch = 16
batch_size_val = 1
learn_rate = 0.0001
epoch_num = 100
T = 2 # T is a constant for controlling the softness of the task weighting

# ------- 2. set the directory of training dataset --------
# data = 'private'
data = 'public163'
# data = 'public780'
if data == 'private':
    train_loader,valid_loader,test_loader,train_num,valid_num,testimg_list,testgt_list = get_datasetprivate(test_fold,trainbatch)
if data == 'public163':
    train_loader,valid_loader,test_loader,train_num,valid_num,testimg_list,testgt_list = get_datasetpublic163(test_fold,trainbatch)
if data == 'public780':
    train_loader,valid_loader,test_loader,train_num,valid_num,testimg_list,testgt_list = get_datasetpublic780(test_fold,trainbatch)

# ------- 3. make the directory of saving models --------
valid_best_model_path = "./CTGnet163/" + test_fold + '/'
mkdir(valid_best_model_path)

# ------- 4. define model --------

# define if GPU is used
device = 'cuda' if torch.cuda.is_available() else 'cpu'
# define the net
net = CTGNet().to(device)
net = nn.DataParallel(net)
# define optimizer
optimizer = optim.Adam(net.parameters(), lr=learn_rate, betas=(0.9, 0.999), eps=1e-07, weight_decay=0)
# segmentation loss
dice_loss1 = DiceLoss()
dice_loss2 = DiceLoss()
# classification loss
cls_criterion = nn.NLLLoss().cuda()
# define method of the multi-task loss weight
weight_method = 'dwa'

# ------- 5. training process --------
print("---start training...")
max_val_dice = 0.0

train_lossdata = []
train_clsacc = []
train_csegdice = []
train_fsegdice = []

valid_lossdata = []
valid_clsacc = []
valid_csegdice = []
valid_fsegdice = []

test_auc = []
test_acc = []
test_sen = []
test_pre = []
test_spc = []
test_f1 = []
test_cseg_dsc= []
test_cseg_iou= []
test_cseg_tpr= []
test_cseg_fpr= []
test_cseg_truefpr= []
test_fseg_dsc= []
test_fseg_iou= []
test_fseg_tpr= []
test_fseg_fpr= []
test_fseg_truefpr= []

avg_cost = np.zeros([epoch_num, 2], dtype=np.float32)
lambda_weight = np.ones([2, epoch_num])
for epoch in range(0, epoch_num):

    net.train()
    coarse_dice = 0
    fusion_dice = 0
    running_loss = 0.0
    train_acc = 0
    valid_acc = 0

    index = epoch
    cost = np.zeros(2, dtype=np.float32)
    # apply Dynamic Weight Average
    if weight_method== 'dwa':
        if epoch== 0 or epoch == 1:
            lambda_weight[:, epoch] = 1.0
        else:
            w_1 = avg_cost[index - 1, 0] / avg_cost[index - 2, 0]
            w_2 = avg_cost[index - 1, 1] / avg_cost[index - 2, 1]
            # w_3 = avg_cost[index - 1, 6] / avg_cost[index - 2, 6]
            lambda_weight[0, index] = 2 * np.exp(w_1 / T) / (np.exp(w_1 / T) + np.exp(w_2 / T))
            lambda_weight[1, index] = 2 * np.exp(w_2 / T) / (np.exp(w_1 / T) + np.exp(w_2 / T))
            # lambda_weight[2, index] = 3 * np.exp(w_3 / T) / (np.exp(w_1 / T) + np.exp(w_2 / T) + np.exp(w_3 / T))

    for i, (img, mask,tumor,label,_) in enumerate(train_loader):
        # ~~~~~~~~~~~~~~~~~~ segmentation ~~~~~~~~~~~~~~~~~~~~#
        inputs = img.to(device)
        true_masks = mask.to(torch.int64).to(device)
        # true_masks = torch.squeeze(mask.to(torch.int64)).to(device)
        # true_masks = torch.nn.functional.one_hot(true_masks, num_classes=3)
        tumors = tumor.to(torch.int64).to(device)
        # tumors = torch.squeeze(tumor.to(torch.int64)).to(device)
        # tumors = torch.nn.functional.one_hot(tumors, num_classes=2)
        labels = label.to(device)
        # true_masks = torch.unsqueeze(true_masks, 0)

        # zero the parameter gradients
        optimizer.zero_grad()
        # forward + backward + optimize
        coarse_out,fusion_out,fusion_cls_out= net(inputs)

        ## coarse seg
        cprobs = torch.softmax(coarse_out, dim=1) #(b,224,224)
        cmasks_pred = torch.argmax(cprobs, dim=1)

        ## fine seg
        fusion_probs = torch.softmax(fusion_out, dim=1)
        fusion_masks_pred = torch.argmax(fusion_probs, dim=1)

        #Calculate the loss of each task
        coarse_loss = dice_loss1(coarse_out, true_masks)
        fusion_loss = dice_loss2(fusion_out, true_masks)
        fusion_cls_loss = cls_criterion(torch.log(fusion_cls_out),labels)


        seg_loss = coarse_loss + fusion_loss
        train_loss = [torch.mean(seg_loss), fusion_cls_loss]

        ## equal loss
        # loss = sum([lambda_weight[i, index] * train_loss[i] for i in range(3)])
        ## UL loss
        # loss,par = weighted_loss_func(torch.mean(seg_loss), fusion_cls_loss)
        # loss = sum(1 / (2 * torch.exp(logsigma[ii])) * train_loss[ii] + logsigma[ii] / 2 for ii in range(2))
        ## DWA loss
        loss = sum([lambda_weight[ii, index] * train_loss[ii] for ii in range(2)])
        running_loss += loss.item()

        # seg
        acc, precision, recall, f1, dice_coarse, iou = cal_score(cmasks_pred,tumors[:,:,:])
        _,_,_,_, dice_fine, iou_fine = cal_score(fusion_masks_pred, tumors[:,:,:])
        # cls
        _, cls_pred = torch.max(fusion_cls_out.data, dim=1)
        correct_tensor = cls_pred.eq(labels.data.view_as(cls_pred))
        accuracy = torch.mean(correct_tensor.type(torch.FloatTensor))
        train_acc += accuracy.item() * inputs.size(0)

        coarse_dice += dice_coarse
        fusion_dice += dice_fine
        loss.backward()
        optimizer.step()

        cost[0] = train_loss[0].item()
        cost[1] = train_loss[1].item()
        avg_cost[index, :2] += cost[:2] / (math.ceil(train_num / trainbatch))
    num_train_loader = math.ceil(train_num / trainbatch)
    num_valid_loader = math.ceil(valid_num / batch_size_val)
    avg_loss = running_loss/num_train_loader
    train_cdice = coarse_dice/num_train_loader
    train_fdice = fusion_dice/num_train_loader
    train_acc = train_acc/ train_num
    train_lossdata.append(avg_loss)
    train_clsacc.append(train_acc)
    train_csegdice.append(train_cdice)
    train_fsegdice.append(train_fdice)

# ------- 6. evaluation process --------
    net.eval()
    val_loss = 0.0
    mean_cdice = 0.0
    mean_fdice = 0.0
    detect_tumor_num = 0
    detect_normal_num = 0

    num_normal = 0
    num_tumor = 0

    for i, (img_val, mask_val,tumor_val,label_val,_) in enumerate(valid_loader):

        inputs_val = img_val.to(device)
        mask_val = torch.squeeze(mask_val.to(torch.int64)).to(device)
        # mask_val = torch.nn.functional.one_hot(mask_val, num_classes=3)
        mask_val = torch.unsqueeze(mask_val, 0)
        tumor_val= torch.squeeze(tumor_val.to(torch.int64)).to(device)
        # tumor_val = torch.nn.functional.one_hot(tumor_val, num_classes=2)
        labels_val = label_val.to(device)
        with torch.no_grad():
            coarse_out, fusion_out, fusion_cls_out = net(inputs_val)
            coarse_loss = dice_loss1(coarse_out, mask_val)
            fusion_loss = dice_loss1(fusion_out, tumor_val)
            fusion_cls_loss = cls_criterion(torch.log(fusion_cls_out), labels_val)
            seg_loss = coarse_loss + fusion_loss
            train_loss = [torch.mean(seg_loss), fusion_cls_loss]
            # equal loss
            # loss = coarse_loss + fusion_loss + fusion_cls_loss
            # UL loss
            # loss,par = weighted_loss_func(torch.mean(seg_loss), fusion_cls_loss)
            # loss = sum(1 / (2 * torch.exp(logsigma[ii])) * train_loss[ii] + logsigma[ii] / 2 for ii in range(2))
            # DWA loss
            loss = sum([lambda_weight[ii, index] * train_loss[ii] for ii in range(2)])

            val_loss += loss.item()
            cprobs = torch.softmax(coarse_out, dim=1)
            cmasks_pred = torch.argmax(cprobs, dim=1)
            probs = torch.softmax(fusion_out, dim=1)
            masks_pred = torch.argmax(probs, dim=1)
            # seg
            acc, precision, recall, f1, dice_coarse_val, iou_coarse_val = cal_score(cmasks_pred, tumor_val[:,:])
            _, _, _, _, dice_fine_val, iou_fine_val = cal_score(masks_pred, tumor_val[:,:])
            mean_cdice += dice_coarse_val
            mean_fdice += dice_fine_val
            # cls
            _, cls_pred = torch.max(fusion_cls_out.data, dim=1)
            correct_tensor = cls_pred.eq(labels_val.data.view_as(cls_pred))
            accuracy = torch.mean(correct_tensor.type(torch.FloatTensor))
            valid_acc += accuracy.item() * inputs_val.size(0)
    val_avarge_loss = val_loss/num_valid_loader
    valid_acc = valid_acc / valid_num
    valid_cdice = mean_cdice/num_valid_loader
    valid_fdice = mean_fdice/num_valid_loader
    valid_lossdata.append(val_avarge_loss)
    valid_clsacc.append(valid_acc)
    valid_csegdice.append(valid_cdice)
    valid_fsegdice.append(valid_fdice)

    torch.cuda.empty_cache()
    print(
        'epoch: {}, [ train loss: {:.4f},coarse dice: {:.4f},fusion dice: {:.4f} ]\n          [ val loss:{:.4f},coarse dice:{:.4f},fusion dice:{:.4f} ]'.format(
            epoch + 1, running_loss/num_train_loader , coarse_dice/num_train_loader, fusion_dice/num_train_loader,val_avarge_loss, valid_cdice, valid_fdice))
    print(
        f'Training Accuracy: {100 * (train_acc):.2f}%\t Validation Accuracy: {100 * (valid_acc):.2f}%'
    )

# ------- 7. save best model --------
    if (mean_fdice/num_valid_loader) >= max_val_dice:
        max_val_dice = (mean_fdice/num_valid_loader)
        torch.save(net.state_dict(),
                   valid_best_model_path + 'valid' + '.pth')
        print('~~~~~~~~~~~~~~~~~~ Best checkpoint saved ~~~~~~~~~~~~~~~\n')
    elif (mean_fdice/num_valid_loader) < max_val_dice:
        print('Val dice did not improved.\n')

# ------- 8. The best model for testing --------

    num_normal = 0
    num_tumor = 0
    all_pred_labels = []
    all_true_labels = []
    smooth = 0.000001
    totalimage_accuracy = 0
    totalimage_dice = 0
    totalimage_iou = 0
    totalimage_tpr = 0
    totalimage_fpr = 0
    totalimage_truefpr = 0
    totalimage_dice_c = 0
    totalimage_iou_c = 0
    totalimage_tpr_c = 0
    totalimage_fpr_c = 0
    totalimage_truefpr_c = 0
    Transform_image = transforms.Compose([
        transforms.ToPILImage(),
        # transforms.Grayscale(),
        transforms.Resize((224, 224)),
        transforms.ToTensor(),
        transforms.Normalize([0.5], [0.5])
    ])
    # --------- inference for each image ---------
    for i in range(len(testimg_list)):

        imgname = testimg_list[i].split('\\')[-1].split('.')[0]
        # print(imgname)
        img = cv2.imread(testimg_list[i])
        oriimg = cv2.imread(testimg_list[i])
        m, n,_ = img.shape
        img = Transform_image(img)
        img = torch.unsqueeze(img, 0)
        inputs_test = img.to(device)

        coarse_out,fusion_out,fusion_cls_out= net(inputs_test)
        # cls
        _, cls_preds = torch.max(fusion_cls_out, dim=1)
        cls_preds  = cls_preds.detach().cpu().numpy()

        probs = torch.softmax(coarse_out, dim=1)
        masks_pred = torch.argmax(probs, dim=1)
        probsf = torch.softmax(fusion_out, dim=1)
        final_mask = torch.argmax(probsf, dim=1)
        # Calculate coarse segmentation performance coarse
        tumor_result_c = torch.squeeze((masks_pred)).detach().cpu().numpy()
        tumor_result_c  = make_one_hot(tumor_result_c ) * 255
        # tumor_result_c = (tumor_result_c) * 255
        tumor_result_c = tumor_result_c.astype('uint8')
        # tumor_result = cv2.resize(tumor_result,(530,390))
        gt = cv2.imread(testgt_list[i], cv2.IMREAD_GRAYSCALE)
        gt = cv2.resize(gt, (224, 224))
        fp_c, fn_c, tp_c, tn_c= numeric_score(tumor_result_c.astype('float32'), gt.astype('float32'))

        se_c = tp_c / (tp_c + fn_c + smooth)
        sp_c = tn_c / (tn_c + fp_c + smooth)
        iou_c = tp_c / (tp_c + fp_c + fn_c + smooth)
        dice_c = (2 * (se_c * sp_c)) / (se_c + sp_c)
        fpr_c = (fp_c + smooth) / (tp_c + fn_c + smooth)
        truefpr_c = (fp_c + smooth) / (tp_c + fp_c + fn_c + smooth)

        totalimage_dice_c += dice_c
        totalimage_iou_c += iou_c
        totalimage_tpr_c += se_c
        totalimage_fpr_c += fpr_c
        # Calculate fine segmentation performance
        tumor_result = torch.squeeze((final_mask)).detach().cpu().numpy()
        # tumor_result = make_one_hot(tumor_result) * 255
        tumor_result = (tumor_result) * 255
        tumor_result = tumor_result.astype('uint8')
        # tumor_result = cv2.resize(tumor_result,(530,390))
        gt = cv2.imread(testgt_list[i], cv2.IMREAD_GRAYSCALE)
        gt = cv2.resize(gt, (224, 224))
        fp, fn, tp, tn = numeric_score(tumor_result.astype('float32'), gt.astype('float32'))
        se = tp / (tp + fn + smooth)
        sp = tn / (tn + fp + smooth)
        iou = tp / (tp + fp + fn + smooth)
        dice = (2 * (se * sp)) / (se + sp)
        fpr = (fp + smooth) / (tp + fn + smooth)
        truefpr = (fp + smooth) / (tp + fp + fn + smooth)

        totalimage_dice += dice
        totalimage_iou += iou
        totalimage_tpr += se
        totalimage_fpr += fpr

        ID = testgt_list[i].split('/')[2]
        # print(ID)
        # if ID == 'benign':
        #     true_label = np.array([0])
        # if ID == 'malignant':
        #     true_label = np.array([1])

        if max(gt.flatten()) == 0:
            true_label = np.array([0])
            num_normal += 1

        if max(gt.flatten()) == 255:
            num_tumor += 1
            true_label = np.array([1])
            totalimage_truefpr += truefpr
            totalimage_truefpr_c += truefpr_c

        if max(tumor_result.astype('float32').flatten()) == 0:
            pred_seg_label = np.array([0])
        if max(tumor_result.astype('float32').flatten()) == 255:
            pred_seg_label = np.array([1])
        # print(pred_seg_label)
        if pred_seg_label == cls_preds:
            lc_num = lc_num + 1

        all_pred_labels.append(list(cls_preds))
        all_true_labels.append(list(true_label))
    Y_preds = [x for j in all_pred_labels for x in j]
    Y_labels = [x for j in all_true_labels for x in j]
    Y_preds = np.asarray(Y_preds[:], dtype=np.int)
    Y_labels = np.asarray(Y_labels[:], dtype=np.int)
    # print(Y_preds)
    # print(Y_labels)
    target_names = ['normal', 'tumor']
    # cm = confusion_matrix(Y_labels, Y_preds)
    # print('\n {}'.format(cm))
    # print(classification_report(Y_labels, Y_preds, target_names=target_names))
    tn, fp, fn, tp = confusion_matrix(Y_labels, Y_preds).ravel()
    specificity = tn / (tn + fp)
    auc = roc_auc_score(Y_labels, Y_preds)
    print('test auc:', auc)
    print('test acc:', accuracy_score(Y_labels, Y_preds))
    print('test se:', recall_score(Y_labels, Y_preds))
    print('test sp:', specificity)
    print('test pre:', precision_score(Y_labels, Y_preds))

    print('test dice:', ((totalimage_dice / num_tumor), 5))
    print('test iou:', ((totalimage_iou / num_tumor), 5))
    print('test tpr:', ((totalimage_tpr / num_tumor), 5))
    print('test fpr:', ((totalimage_fpr / (num_tumor + num_normal)), 5))
    print(num_normal, num_tumor)
    print(lc_num,lc_num/(num_tumor+num_normal))

    test_auc.append(auc)
    test_acc.append(accuracy_score(Y_labels, Y_preds))
    test_sen.append(recall_score(Y_labels, Y_preds))
    test_pre.append(precision_score(Y_labels, Y_preds))
    test_spc.append(specificity)
    test_f1.append(f1_score(Y_labels, Y_preds))
    test_cseg_dsc.append(totalimage_dice_c / num_tumor)
    test_cseg_iou.append(totalimage_iou_c / num_tumor)
    test_cseg_tpr.append(totalimage_tpr_c / num_tumor)
    test_cseg_fpr.append((totalimage_fpr_c / (num_tumor + num_normal)))
    test_cseg_truefpr.append(totalimage_truefpr_c / num_tumor)

    test_fseg_dsc.append(totalimage_dice / num_tumor)
    test_fseg_iou.append(totalimage_iou / num_tumor)
    test_fseg_tpr.append(totalimage_tpr / num_tumor)
    test_fseg_fpr.append((totalimage_fpr / (num_tumor + num_normal)))
    test_fseg_truefpr.append(totalimage_truefpr / num_tumor)

print('-------------Congratulations! Training Done!!!-------------')

# ------- 9. Save all metrics as an excel file --------
dataframe = pd.DataFrame({'trainloss': train_lossdata,'trainclsacc':train_clsacc,'traincsegdice':train_csegdice,'trainfsegdice':train_fsegdice,
                          'validloss': valid_lossdata,'validclsacc':valid_clsacc,'validcsegdice':valid_csegdice,'validfsegdice':valid_fsegdice,
                          'test_auc':test_auc,'test_acc':test_acc,'test_sen':test_sen,'test_pre':test_pre,'test_spc':test_spc,'test_f1':test_f1,
                          'test_cseg_dsc':test_cseg_dsc,'test_cseg_iou':test_cseg_iou,'test_cseg_tpr':test_cseg_tpr,'test_cseg_fpr':test_cseg_fpr,'test_cseg_truefpr':test_cseg_truefpr,
                          'test_fseg_dsc':test_fseg_dsc,'test_fseg_iou':test_fseg_iou,'test_fseg_tpr':test_fseg_tpr,'test_fseg_fpr':test_fseg_fpr,'test_fseg_truefpr':test_fseg_truefpr})
dataframe.to_csv(valid_best_model_path + "loss.csv", index=False, sep=',')
