# Supplementary material for: CTG-Net: Cross-task guided network for breast ultrasound diagnosis
Source: PLoS One. 2022 Aug 11;17(8):e0271106. doi: 10.1371/journal.pone.0271106 (PMC9371312; doi:10.1371/journal.pone.0271106)
Supplement: S1 Code — This file includes the implementation code of CTG-Net, training and testing details, datasets acquisition information. (ZIP) [file pone.0271106.s001.zip › S1_Code/utils.py]

import torch
import torch.nn as nn
import torch.nn.functional as F
import cv2
import os
os.environ["KMP_DUPLICATE_LIB_OK"]  =  "TRUE"
import numpy as np
smooth = 1e-5

def numeric_score(pred, target):

    pred[pred <= 1.5] = 0
    pred[pred > 1.5] = 1
    target[target <= 0.5] = 0
    target[target > 0.5] = 1
    prediction = pred.flatten()

    groundtruth = target.flatten()
    # FP = np.float(np.sum((prediction == 1) & (groundtruth == 0)))
    # FN = np.float(np.sum((prediction == 0) & (groundtruth == 1)))
    # TP = np.float(np.sum((prediction == 1) & (groundtruth == 1)))
    # TN = np.float(np.sum((prediction == 0) & (groundtruth == 0)))

    seg_inv, gt_inv = np.logical_not(prediction), np.logical_not(groundtruth)
    true_pos = float(np.logical_and(prediction, groundtruth).sum())  # float for division
    true_neg = np.logical_and(seg_inv, gt_inv).sum()
    false_pos = np.logical_and(prediction, gt_inv).sum()
    false_neg = np.logical_and(seg_inv, groundtruth).sum()
    # return FP, FN, TP, TN
    return false_pos,false_neg,true_pos,true_neg

def dice_coeff(prediction, target):

    prediction[prediction >= 127] = 255
    prediction[prediction < 127] = 0
    target[target >= 127] = 255
    target[target < 127] = 0

    y_true = target.flatten()
    y_pre = prediction.flatten()
    inter = np.sum(y_true*y_pre)
    result = (2. * inter+0.000001) / (np.sum(y_pre)+np.sum(y_true)+0.000001)
    return result


def make_one_hot(x):  
    for i in range(x.shape[0]):
        for j in range(x.shape[1]):
            if (x[i, j] < 1.5):
                x[i, j] = 0.
            else:
                x[i, j] = 1.
    return x
def make_one_hottrain(x): 
    for i in range(x.shape[1]):
        for j in range(x.shape[2]):
            if (x[1,i, j] < 1.5):
                x[1,i, j] = 0.
            else:
                x[1,i, j] = 1.
    return x

def cal_score(prediction, groundtruth):
    """Getting the accuracy of the model"""
    prediction = prediction.cpu().detach().numpy()
    groundtruth = groundtruth.cpu().detach().numpy()
    prediction = np.squeeze(prediction)
    groundtruth = np.squeeze(groundtruth)
    # print(prediction.shape,groundtruth.shape)
    fp, fn, tp, tn = numeric_score(prediction, groundtruth)

    N = fp + fn + tp + tn
    accuracy = np.divide(tp + tn, N)
    precision = (tp + smooth) / (tp + fp + smooth)
    recall = (tp + smooth) / (tp + fn + smooth)
    f1 = (2 * precision * recall + smooth) / (precision + recall + smooth)
    dice = ((2 * (tp)) + smooth) / (fn + fp + 2 * tp + smooth)
    iou = (tp + smooth) / (fn + fp + tp + smooth)
    return accuracy, precision, recall, f1, dice, iou

def cal_test_score(prediction, groundtruth):
    """Getting the accuracy of the model"""
    prediction = prediction.cpu().detach().numpy()
    groundtruth = groundtruth.cpu().detach().numpy()
    prediction = np.squeeze(prediction)
    groundtruth = np.squeeze(groundtruth)
    # print(prediction.shape,groundtruth.shape)
    fp, fn, tp, tn = numeric_score(prediction, groundtruth)

    N = fp + fn + tp + tn
    # accuracy = np.divide(tp + tn, N)
    # precision = (tp + smooth) / (tp + fp + smooth)
    # recall = (tp + smooth) / (tp + fn + smooth)
    # # f1 = (2 * precision * recall + smooth) / (precision + recall + smooth)
    dice = ((2 * (tp)) + smooth) / (fn + fp + 2 * tp + smooth)
    iou = (tp + smooth) / (fn + fp + tp + smooth)
    tpr = tp / (tp + fn + smooth)
    fpr = (fp + smooth) / (tp + fn + smooth)
    truefpr = (fp + smooth) / (tp + fp + fn + smooth)

    return dice, iou,tpr,fpr,truefpr

def mkdir(path):
    folder = os.path.exists(path)
    if not folder:
        os.makedirs(path)
        print("---  Make new folder...  ---")
    else:
        print ("---  Here, already exists folder!  ---")


def Dice_Loss(true, pre, smooth=1e-7):

    num_classes = pre.shape[1]
    true_1_hot = torch.eye(num_classes)[true.squeeze(1)]
    true_1_hot = true_1_hot.permute(0, 3, 1, 2).float()
    probas = F.softmax(pre, dim=1)
    true_1_hot = true_1_hot.type(pre.type())
    dims = (0,) + tuple(range(2, true.ndimension()))
    intersection = torch.sum(probas * true_1_hot, dims)
    union = torch.sum(probas + true_1_hot, dims)
    dice_loss = (2. * intersection / (union + smooth)).mean()
    return (1 - dice_loss)
